# Supplementary material for: SRC Homology 2 Domain Binding Sites in Insulin, IGF-1 and FGF receptor mediated signaling networks reveal an extensive potential interactome
Source: Cell Commun Signal. 2012 Sep 14;10:27. doi: 10.1186/1478-811X-10-27 (PMC3514216; doi:10.1186/1478-811X-10-27)
Supplement: Additional file 2 — Supplementary materials includes a detailed description of GST background removal, supplemental tables and supplemental figures. [file 1478-811X-10-27-S2.xls]

## Sheet: SPOTS w CellID.txt
Supplemental Table S1 - SPOT192 Peptide List
Array position	Peptide Sequence	PhosphoProtein	Residue (Blue - Phosphorylated determined by Phosphosite, * extracellular region)	Comments	Array Non-Specific (Y/N)	SH2 Domains >3X	2X < SH2 Domains < 3X
A01	AACDpYESCATA	Control		GST Control	N	PI3K1_C	CRKL, HCK
A02/H23	ATDDpYAVPPPR	Control		p62DOK1 Y409 p130Cas Y410	N	CRK, CRKL, HCK	SRC
A03	EDDGpYDVPKPP	Control		CBL Y774 CRK Control	N	CRK, CRKL, FGR, HCK, SHIP1, SRC, YES	ABL1, BLK, FYN, LYN
A04	AEDVpYDVPPPA	Control		p130Cas Y362	N	CRK, CRKL, HCK, NCK1, SRC	FYN, LYN, YES
A05	GLDEpYDEVPMP	Control		B3AT Y921	N	NCK1	BRK, FER
A06	DDPSpYVNVQNL	Control		SHC1 Y426 - Grb2 Control	N	GADS, GRAP, GRB2, SH2D1B
A07	ADNDpYIIPLPD	Control		PDGFR-beta Y1021	N	BRK, DAPP1, PLCG2_N, PLCG2_C, SRC, VAV1	HCK, LCK, LYN, PI3K1_N, RIN1, SH2D1B, YES
A08	SLTIpYAQVQKA	Control		SLAM/CD150 Y280 - SAP Control	N	BCAR3, BMX, BRDG1, FER, MATK, SH2D1B, TENC1	MIST, PI3K1_N, PTPN11_N, PTPN11_C, RIN1, Sh2b, SHC1, SHD, SYK_C
A09	HDGLpYQGLSTA	Control		CD3 Zeta Y142 - SHC SH2 Control	N
A10	AEPQpYEEIPIY	Control		Middle T-Antigen Y323	N	BLK, BRK, FER, FGR, HCK, LYN, NCK1, PLCG2_C, SHC1, SRC, YES	ABL1, BMX, DAPP1, FYN, LCK, RIN1, SH2D1B, SRC
A11	STVEpYSTVVHS	Control		IL6 Receptor Beta Y759 PTPN11/SOCS3 Control	Y	BRDG1, BRK, CRK, PTPN11_N, PTPN11_C, SH2D1B, SHC1, SHIP1	ABL2, RIN1
A12	SDDDpYDDVDIP	Control		HPK1 Y379	N	BRK, NCK1, SLNK
A13	TRDIpYETDpYpYR	Control		Triple pTyr InsR Y1185, 89, 90	N	ABL2, BCAR3, CRK, CRKL, DAPP1, GRB7, PI3K1_C, PLCG2_C	FGR, HCK, RASA1_N, SH2D1B, SRC, FGR, GRB7, LCK, LYN, MIST, RIN1
A14	TEPTpYFYVTDY	Insulin Receptor	Y941*		N	BRK, ITK, RASA1_N	MATK, PLCG2_N, SH2D1B, SYK_C
A15	PTYFpYVTDYLD	Insulin Receptor	Y943*		N	BCAR3, BRK, ITK, MATK, PLCG2_N, PLCG2_C, RASA1_N, SH2D2A, SLNK, SYK_C, VAV1	DAPP1, RIN1, SH2D1B, TENC1
A16	YVTDpYLDVPSN	Insulin Receptor	Y947*		N	SLNK	BRK, RASA1_N
A17	IGSIpYLFLRKR	Insulin Receptor	Y976*		Y	BCAR3, BMX, BRDG1, BRK, DAPP1, FER, MATK, MIST, PI3K1_N, PLCG2_N, PTPN11_N, PTPN11_C, RASA1_C, RIN1, Sh2b, SHB, SHF, SHD, TENC1	FGR, GRB2, PI3K1_C, PLCG2_C, SH3BP2, SHE, SYK_C
A18	LGPLpYASSNPE	Insulin Receptor	Y992	Y973 in IGF-1R NGVLYASVNPE	N	ZAP70_N
A19	SNPEpYLSASDV	Insulin Receptor	Y999		N	VAV1
A20	PCSVpYVPDEWE	Insulin Receptor	Y1011	Y987 in IGF-1R AADVYVPDEWE	N	BMX, DAPP1, ITK, PLCG2_N, PLCG2_C, RASA1_N, RASA1_C, SH2D1B, VAV1	FGR, FYN, MATK, SH2D2A, SHC1
A21	FGMVpYEGNARD	Insulin Receptor	Y1038	Y1041 in IGF-1R FGMVYEGVAKG	N
A22	DLKSpYLRSLRP	Insulin Receptor IGF1-R	Y1114 Y1090		Y	BCAR3, BMX, BRDG1, FER, MIST, PLCG2_N, Sh2b, SHB, SHF, TENC1	BRK, ITK, MATK, PLCG2_C, PTPN11_C, RIN1, SHD, SYK_C
A23	DGMApYLNAKKF	Insulin Receptor	Y1149	Y1125 in IGF1-R: DGMAYLNANKF	Y	BCAR3, BMX, BRDG1, FER, GRB2, MIST, PTPN11_N, PTPN11_C, RIN1, Sh2b, SHF, SHD, TENC1	BRK, DAPP1, FGR, ITK, MATK, PI3K1_N, PI3K1_C, PLCG2_N, PLCG2_C, SH3BP2, SHB, SHE, YES
A24	TRDIpYETDYYR	Insulin Receptor IGF1-R	Y1185 Y1161		N
B01	YETDpYYRKGGK	Insulin Receptor IGF1-R	Y1189 Y1165		Y	BCAR3, BMX, BRDG1, BRK, ITK, PLCG2_N, RIN1, TENC1	FER, MIST, PTPN11_C, SH2D2A, SHB, SHF, SHD, SHE, SYK_C
B02	ETDYpYRKGGKG	Insulin Receptor IGF1-R	Y1190 Y1166		Y	BCAR3, BRDG1, BRK, TENC1	BMX, MIST, PLCG2_N, RIN1, SHF, SYK_C
B03	AEQPpYQGLSNE	Insulin Receptor IGF1-R	Y1237 Y1213		N
B04	MDGGpYLDQPDN	Insulin Receptor	Y1254		N	FGR, FYN, LYN, SH2D1B, SHC1, SHIP1, SRC, YES	BLK, HCK, LCK
B05	FKRSpYEEHIPY	Insulin Receptor	Y1355		N	SHB, SHF, SHD, SHE	BRDG1, TENC1
B06	EHIPpYTHMNGG	Insulin Receptor	Y1361		N		PI3K1_C
B07	EYRKpYGGAKLN	IGF1-R	Y888*		Y	BCAR3, BMX, BRDG1, BRK, FER, PLCG2_N, TENC1	ITK, MIST, PTPN11_C, RIN1, SHF, SHD, SYK_C
B08	NPGNpYTARIQA	IGF1-R	Y901*		N	BRDG1, MIST, PLCG2_N, PTPN11_C, SHF, SHD, SYK_C	DAPP1, Sh2b, SH3BP2, SHB, SHE
B09	PVFFpYVQAKTG	IGF1-R	Y923*		Y	BRDG1, MIST, Sh2b, SYK_C	BCAR3, RASA1_C, SHF, TENC1
B10	AKTGpYENFIHL	IGF1-R	Y930*		N	GADS, GRB2, GRB7, MIST, PI3K1_N, SH2D2A, SH3BP2, TENC1	BRDG1, BRK
B11	VIMLpYVFHRKR	IGF1-R	Y956*		Y	BCAR3, BMX, BRDG1, BRK, DAPP1, FER, MATK, MIST, PI3K1_N, PLCG2_N, PTPN11_N, PTPN11_C, RASA1_C, RIN1, SHB, SHF, SHD, SHE, TENC1	GRB2, PI3K1_C, PLCG2_C, SH3BP2, SYK_C
B12	VNPEpYFSAADV	IGF1-R	Y980		N		Sh2b
B13	VFTTpYSDVWSF	IGF1-R	Y1192		N	ABL1, ABL2, BRK, ITK, RASA1_N, RASA1_C, RIN1, SH2D1B, SH2D2A, SHC1	BCAR3, CRK, NCK1, PI3K1_N, SHIP1
B14	MCWQpYNPKMRP	IGF1-R	Y1251		Y	BCAR3, BMX, BRDG1, FER, MIST, TENC1	ITK, MATK, PLCG2_N, PLCG2_C, PTPN11_C, SHB, SHF, SHD, SYK_C
B15	EVSFpYYSEENK	IGF1-R	Y1280		N	DAPP1, ITK, PLCG2_C, RASA1_C, Sh2b, SHB, SHE, SYK_C, VAV1	ABL1, BLK, MATK, RASA1_N
B16	VSFYpYSEENKP	IGF1-R	Y1281		N	ABL1, BCAR3	ABL2, MATK
B17	ERQPpYAHMNGG	IGF1-R	Y1346		N
B18	RKVGpYLRKPKS	IRS-1	Y18	Y36 in IRS-2: RKCGYLRKQKH	Y	BCAR3, BMX, BRDG1, BRK, FER, PI3K1_N, RIN1, TENC1	MATK, MIST, PLCG2_N, PTPN11_C, SHB, SHF, SHD
B19	ARLEpYYENEKK	IRS-1	Y46		Y	GRB7, MIST, SH3BP2	SH2D2A, SHF, SHD
B20	RLEYpYENEKKW	IRS-1	Y47		Y	ABL1, ABL2, BMX, BRK, FER, FGR, HCK, GADS, GRAP, GRB2, GRB7, MATK, MIST, PI3K1_N, PI3K1_C, RIN1, SH2D1B, SH2D2A, SH3BP2, SHF, TENC1, VAV1	BCAR3, BRDG1, CRK, ITK, PLCG2_N, PTPN11_N, PTPN11_C, Sh2b, SHC1, SHD, SRC
B21	LVALpYTRDEHF	IRS-1	Y87		N		SH2D2A
B22	QDSWpYQALLQL	IRS-1	Y107		Y	ABL2, BCAR3, CRK, MATK, SH2D2A, SYK_C, TENC1, VAV1	BMX, GADS, RIN1, Sh2b, SHD
B23	EDLSpYGDVPPG	IRS-1	Y151		N	ABL1, BRK, FGR, FYN, LCK, LYN, SH2D1B, SHC1, SHIP1, SLNK, YES	BLK, HCK, GRB7
B24	LIGIpYRLCLTS	IRS-1	Y183		N		BCAR3, BRDG1, MIST, SHD
C01	ELSNpYICMGGK	IRS-1	Y465		N	PI3K1_C
C02	PNGHpYILSRGG	IRS-1	Y483		Y	BRDG1, CRK, DAPP1, MIST, PTPN11_C, RASA1_C, SHB, SHF, SHD, SYK_C, TENC1	BCAR3, BMX, FER, PLCG2_N, Sh2b, SHE
C03	SIEEpYTEMMPA	IRS-1	Y551		N	BRK, SHC1	BLK, FER, FGR, LCK, PI3K1_C
C04	MMPApYPPGGGS	IRS-1	Y558		N
C05	PTRSpYPEEGLE	IRS-1	Y582		N
C06	TDDGpYMPMSPG	IRS-1	Y612	Y632 in IRS-1: GSGDpYMPMSPK	N	HCK, PI3K1_C, SRC	FYN
C07	DPNGpYMMMSPS	IRS-1	Y662		N	PI3K1_C
C08	SGTSpYGKLWTN	IRS-1	Y695		Y	BCAR3, BMX, BRDG1, CRK, FER, MIST, PTPN11_C, SH2D1B, SHC1, SHF, SYK_C, TENC1	CRKL, DAPP1, GADS, ITK, MATK, PLCG2_C, PTPN11_N, RIN1, Sh2b, SH3BP2, SHB, SHD, SHE, YES
C09	CTGDpYMNMSPV	IRS-1	Y732		N		PI3K1_C
C10	PSDApYYGPEDP	IRS-1	Y750		N	DAPP1, PLCG2_N, PLCG2_C	BLK, BMX, LCK, RASA1_N
C11	SDAYpYGPEDPH	IRS-1	Y751		N		BLK, BMX, DAPP1, FYN, GRB7, LCK, LYN, PLCG2_C, RASA1_C, SH2D1B, SHC1
C12	PVLSpYYSLPRS	IRS-1	Y764		N	CRK, CRKL, Sh2b, SYK_C	BRDG1, SHF
C13	VLSYpYSLPRSF	IRS-1	Y765		N	CRK, CRKL, Sh2b, SH2D2A, SHF, SYK_C	BRDG1, PLCG2_C, PTPN11_C, SHB
C14	GRLLpYAATADD	IRS-1	Y800		N
C15	LGGGpYAGARLE	IRS-1	Y820		Y
C16	SPGEpYVNIEFG	IRS-1	Y896	Y919 in IRS-2: SPGEYINIDFG	N	BLK, BMX, DAPP1, FGR, GADS, GRAP, GRB2, GRB7, ITK, MIST, PI3K1_N, PI3K1_C, PLCG2_C, PTPN11_N, PTPN11_C, RASA1_N, RASA1_C, Sh2b, SH2D2A, SHB, SHF, SHD, SHE, SYK_C, VAV1, YES	ABL1, ABL2, BRK, FYN, HCK, LCK, LYN, SH2D1B, SRC, TENC1
C17	DQSGpYLSGPVA	IRS-1	Y908		N
C18	GTEEpYMKMDLG	IRS-1	Y941		N		PI3K1_C
C19	SRGDpYMTMQMS	IRS-1	Y989		N	PI3K1_C
C20	PRQSpYVDTSPA	IRS-1	Y1001		N	PI3K1_C
C21	APVSpYADMRTG	IRS-1	Y1012		N		MIST
C22	NGLNpYIDLDLV	IRS-1	Y1179		N	BCAR3, ITK, PLCG2_C, PTPN11_N, RASA1_N, Sh2b, SHB, SHF, SHD, SHE, TENC1	DAPP1, FGR, LCK, LYN, RASA1_C, SYK_C, YES
C23	DLSApYASISFQ	IRS-1	Y1229		N	PTPN11_N, PTPN11_C	SH2D1B, SHD, SHE
C24	PRLEpYYESEKK	IRS-2	Y75		N		ZAP70_N
D01	RLEYpYESEKKW	IRS-2	Y76		Y	SH3BP2	BRDG1, FER, MIST, PTPN11_C, Sh2b, SH2D1B
D02	AKHKpYLIALYT	IRS-2	Y111		Y	BRDG1, BRK	BCAR3, BMX, FER, PLCG2_N, PTPN11_C, RIN1, SHF, TENC1
D03	LIALpYTKDEYF	IRS-2	Y126		N	SH2D2A	ABL1, PLCG2_C
D04	TKDEpYFAVAAE	IRS-2	Y131		N		SH2D1B
D05	QEGWpYRALTDL	IRS-2	Y136		N	CRK	ABL1, ABL2, TENC1
D06	AEDSpYGLVAPA	IRS-2	Y184		N	FGR, FYN, HCK, LCK, LYN, SH2D1B, SHC1, SHIP1, SRC, YES	BLK
D07	ATAApYREVWQV	IRS-2	Y194		N
D08	LTGVpYRLCLSA	IRS-2	Y217		N		BCAR3, BRDG1, MIST, TENC1
D09	SLDEpYGSSPGD	IRS-2	Y503	Y431 in IRS-1: SSDEYGSSPCD	N	SLNK	BLK, LCK
D10	GGEFpYGYMTMD	IRS-2	Y540		N	BCAR3, DAPP1, GRB7, PLCG2_C, SLNK	BMX, MATK, RASA1_N, RASA1_C
D11	EFYGpYMTMDRP	IRS-2	Y542		N	PI3K1_C
D12	CGRSpYRRVSGD	IRS-2	Y556		N	BCAR3	BRDG1, ITK, MIST, PLCG2_N, SHB, SHF, SYK_C, TENC1
D13	RKRTpYSLTTPA	IRS-2	Y576		Y	BCAR3, BRDG1, ITK, PLCG2_N, TENC1	BMX, BRK, MIST, SHB, SHF
D14	SLDEpYTLMRAT	IRS-2	Y598		N		PI3K1_C
D15	PKVApYHPYPED	IRS-2	Y625		N
D16	AYHPpYPEDYGD	IRS-2	Y628		N	BMX	MATK, SLNK
D17	YPEDpYGDIEIG	IRS-2	Y632		N	BMX, BRK, FGR, SLNK, SRC	BLK, FER, FYN, HCK, GRB7, ITK, LCK, LYN, RASA1_N, SH2D1B, SHC1, YES
D18	ADDGpYMPMTPG	IRS-2	Y653		N	HCK, SRC	PI3K1_C
D19	RSDDpYMPMSPA	IRS-2	Y675		N		PI3K1_C
D20	EDSGpYMRMWAG	IRS-2	Y742		N	FYN, PI3K1_C	LCK
D21	PNGDpYLNVSPS	IRS-2	Y766		N	GADS, GRAP, GRB2, GRB7, VAV1	HCK, PI3K1_N, SH2D1B, SHIP1
D22	YKAPpYTAGGDS	IRS-2	Y814		N	MIST
D23	DSDQpYVLMSSP	IRS-2	Y823		N	FYN, LYN, PI3K1_N, PI3K1_C, SHIP1	BLK, FGR, LCK, SH2D1B
D24	PLSDpYMNLDFS	IRS-2	Y978		N	GADS, GRAP, GRB2, RASA1_N, SYK_C	ABL1, GRB7, PI3K1_C, PLCG2_N, RASA1_C
E01	PVAPpYWTSPEK	FGFR1	Y154*		N		ABL1
E02	MCKVpYSDPQPH	FGFR1	Y280*		N	CRKL
E03	DNLPpYVQILKT	FGFR1	Y307*		Y	BRDG1, MIST, PI3K1_N, PTPN11_C, Sh2b, TENC1	BCAR3, FER, GRAP, MATK, PI3K1_C, PTPN11_N, RIN1, SHD
E04	SVIVpYKMKSGT	FGFR1	Y396*		Y	BCAR3, BMX, BRDG1, TENC1	BRK, FER, MIST, PTPN11_C, SHF, SHD, SYK_C
E05	GVSEpYELPEDP	FGFR1 FGFR2	Y463 Y466		N	BRK, NCK1, PLCG2_C, VAV1, YES	BLK, BMX, DAPP1, FER, FGR, LCK, LYN, RIN1, SH3BP2, SHC1
E06	DGPLpYVIVEYA	FGFR1 FGFR2	Y558 Y552		N	ITK, MIST, RASA1_N, SHB, SHF, SHE, SYK_C	SHD, TENC1
E07	VIVEpYASKGNL	FGFR1 FGFR2	Y563 Y557		N		BCAR3
E08	NLREpYLQARRP	FGFR1	Y572		Y	BRDG1, DAPP1, MIST, PLCG2_N, PTPN11_C, Sh2b, SHB, SHF, SHD, SYK_C, TENC1	BCAR3, BMX, PTPN11_N, SHE
E09	PGLEpYCYNPSH	FGFR1	Y583		N	ABL1, GRB7, ZAP70_N
E10	LEYCpYNPSHNP	FGFR1	Y585		N	GRB7
E11	VSCApYQVARGM	FGFR1 FGFR3 FGFR4	Y605 Y599 Y594		N	BRDG1	CRK, ITK, MIST, PLCG2_N, SHB, SHF
E12	RGMEYpLASKKA	FGFR1	Y613		Y	BCAR3, BRDG1, TENC1, ZAP70_N	BMX, FER, MIST, PLCG2_N, SHB, SHF
E13	HHIDpYYKKTTN	FGFR1	Y653	Y657 in FGFR2: NNIDYYKKTTN Y647 in FGFR3: HNLDYYKKTTN	Y	BCAR3, BMX, BRDG1, FER, MIST, PLCG2_N, PTPN11_C, SHB, SHF, TENC1	DAPP1, ITK, MATK, PI3K1_N, PTPN11_N, RIN1, SH3BP2, SHD, SHE, SHIP1, SYK_C
E14	HIDYpYKKTTNG	FGFR1	Y654	Y658 in FGFR2: NIDYYKKTTNG Y648 in FGFR3: NLDYYKKTTNG Y643 in FGFR4: HIDYYKKTSNG	Y	BCAR3, BMX, BRDG1, CRK, FER, MIST, PTPN11_C, SHF, TENC1	CRKL, ITK, PLCG2_N, PLCG2_C, PTPN11_N, RIN1, SH3BP2, SHB, SHD, SYK_C, ZAP70_N
E15	FDRIpYTHQSDV	FGFR1	Y677	Y681 in FGFR2: FDRVpYTHQSDV Y671 in FGFR3: FDRVpYTHQSDV	N
E16	GGSPpYPGVPVE	FGFR1	Y701		N
E17	TNELpYMMMRDS	FGFR1 FGFR2	Y730 Y734 (Y733)		N		PI3K1_C
E18	PLDQpYSPSFPD	FGFR1	Y776		N
E19	SNQEpYLDLSMP	FGFR1	Y766		N
E20	NLREpYLRARRP	FGFR2	Y566		Y	BCAR3, BMX, BRDG1, MIST, PLCG2_N, RIN1, SHF, SHD, TENC1	BRK, DAPP1, FER, PI3K1_N, PLCG2_C, PTPN11_C, Sh2b, SHB
E21	PGMEpYSYDINR	FGFR2	Y587		N	BRDG1, GRB7	LCK, RASA1_N
E22	MEYSpYDINRVP	FGFR2	Y589		N	ABL1
E23	VSCTpYQLARGM	FGFR2	Y609 (Y608)		N	BRDG1, MIST, PLCG2_N, SHF	ITK, PLCG2_C, SHB
E24	RGMEpYLASQKC	FGFR2 FGFR3	Y617 (Y616) Y607		N	BRDG1, SHF	BCAR3, PLCG2_N, PLCG2_C, SHB, SHD, ZAP70_N
F01	GGSPpYPGIPVE	FGFR2 FGFR3	Y705 Y695		N	ZAP70_N
F02	TNEEpYLDLSQP	FGFR2	Y770 (Y769)		N		BLK, FYN, SH2D1B, SRC, ZAP70_N
F03	PLEQpYSPSYPD	FGFR2	Y780		N
F04	YSPSpYPDTRSS	FGFR2	Y784		N
F05	DPMPpYEPALPQ	FGFR2	Y806 (Y805)		N	FYN, LYN, SHIP1, YES	FGR, LCK, SH2D1B, SHC1
F06	SLPQpYPHINGS	FGFR2	Y813 (Y812)		N	ZAP70_N
F07	GGPLpYVLVEYA	FGFR3	Y552		N	MIST, RASA1_N, SHE, SYK_C, ZAP70_N	ITK, SHD
F08	VLVEpYAAKGNL	FGFR3	Y557		N		MIST, ZAP70_N
F09	PGLDpYSFDTCK	FGFR3	Y577		N	ABL1, CRK, CRKL, HCK, GRB7, SHIP1, SRC, ZAP70_N	FGR, SHC1
F10	THDLpYMIMREC	FGFR3	Y724		N		PI3K1_C
F11	STDEpYLDLSAP	FGFR3	Y760		N	LCK
F12	PFEQpYSPGGQD	FGFR3	Y770		N		ZAP70_N
F13	EGPLpYVIVEAA	FGFR4	Y547		N	ITK, MATK, PLCG2_N, RASA1_N, SYK_C	ABL2, PLCG2_C, PTPN11_N, SH2D1B
F14	VSCApYQVARGM	FGFR4	Y594		N	BRDG1	CRK, ITK, MIST, PLCG2_N, PLCG2_C, SHF, SYK_C
F15	RGMQpYLESRKA	FGFR4	Y602		Y	BCAR3, BRDG1, TENC1	BMX, ITK, MIST, PLCG2_N, PLCG2_C, SHF
F16	HHIDpYYKKTSN	FGFR4	Y642		Y	BCAR3, BMX, BRDG1, FER, PLCG2_N, PTPN11_C, SHF, TENC1	DAPP1, ITK, MATK, MIST, PI3K1_N, PLCG2_C, PTPN11_N, RIN1, SH3BP2, SHB, SHD, SHIP1
F17	PPELpYGLMREC	FGFR4	Y719		N
F18	VSEEpYLDLRLT	FGFR4	Y754		N	BMX, RASA1_N, SHB, SHD
F19	TFGPpYSPSGGD	FGFR4	Y764		N		ZAP70_N
F20	ELILpYTRKRDS	FRS2	Y48		Y	BCAR3, BRDG1, MIST, PLCG2_N, SHF, TENC1	BMX, DAPP1, PLCG2_C, PTPN11_C, RASA1_C, SHB, SHD
F21	VKWHpYLALRRY	FRS2 FRS3	Y59 Y59		Y	BCAR3, BMX, BRDG1, BRK, DAPP1, FER, GRB2, MATK, MIST, PI3K1_N, PI3K1_C, PLCG2_N, PLCG2_C, PTPN11_N, PTPN11_C, RIN1, Sh2b, SH3BP2, SHB, SHF, SHD, TENC1	FGR, ITK, RASA1_C, SH2D2A, SHE, SYK_C
F22	CLRRpYGYDSNL	FRS2 FRS3	Y65 Y65		Y	BCAR3, BMX, BRDG1, CRK, CRKL, DAPP1, FER, GRB7, MATK, MIST, PLCG2_N, SHB, SHF, SHD, TENC1	ITK, PLCG2_C, PTPN11_C, RIN1, SH2D2A, SH3BP2
F23	RRYGpYDSNLFS	FRS2 FRS3	Y67 Y67		Y	ABL1, BCAR3, BMX, BRDG1, CRK, CRKL, FER, MATK, SHB, SHD, TENC1	PLCG2_N, PTPN11_C, SH2D2A, SHF
F24	LPNGpYPRYPSF	FRS2	Y150		Y	BRDG1, GRAP, GRB2, MIST, PTPN11_C, Sh2b, SHB, SHF	BCAR3, BMX, PLCG2_N, PLCG2_C, SHD, SYK_C, TENC1
G01	GYPRpYPSFGDA	FRS2	Y153		N		ZAP70_N
G02	QVHTpYVNTTGV	FRS2 FRS3	Y196 Y192		N	GADS, GRAP, GRB2, GRB7, PI3K1_N, PI3K1_C	ABL1, ZAP70_N
G03	WDTGpYDSDERR	FRS2	Y290		N	SH3BP2, SRC	DAPP1, FER, HCK, ZAP70_N
G04	NKLVpYENINGL	FRS2	Y306		N	GADS, GRAP, GRB2, GRB7, SH2D2A, SH3BP2	ABL1
G05	ALLNpYENLPSL	FRS2	Y349	Y322 in FRS3: ALLHYENLPPL	N	ABL1, ABL2, CRK, FER, GADS, GRAP, GRB2, GRB7, PI3K1_C, SH2D2A, SH3BP2, TENC1	BRK, PI3K1_N
G06	SLNGpYHNNLDP	FRS2	Y382		N
G07	PMHNpYVNTENV	FRS2	Y392		N	GADS, GRAP, GRB2, SH3BP2	PI3K1_C, VAV1
G08	HKIEpYSRRRDA	FRS2	Y409		N	BRDG1, BRK, PLCG2_N, SHF, TENC1	BCAR3, BMX, ITK, MIST, PLCG2_C, SHB, SYK_C
G09	RQLNpYIQVDLE	FRS2	Y436		N	BCAR3, BMX, BRDG1, DAPP1, ITK, MIST, PLCG2_C, PTPN11_N, RASA1_N, SHB, SHF, SHD, SHE, SYK_C, VAV1, ZAP70_N	PTPN11_C, Sh2b
G10	RTELpYAVIDIE	FRS2	Y471		N	ABL2, BMX, ITK, MIST, PLCG2_C, RASA1_N, Sh2b, SH2D1B, SHB, SHF, SHE, SYK_C	ABL1, BRK, RASA1_C, SHD, YES
G11	NALGpYTVSSFS	FRS3	Y142		N	ABL2, CRK, CRKL, GRB7, MATK, SH2D2A	ABL1
G12	QSHTpYVNTPAS	FRS3	Y192		N	GADS, GRAP, GRB2, GRB7, VAV1	ABL1, SH2D2A
G13	PKCTpYENVTGG	FRS3	Y287		N	GADS, GRB2, GRB7, SH3BP2	GRAP, MIST
G14	RQLNpYIQVELK	FRS3	Y417		Y	BCAR3, MIST, PTPN11_N, SHE	BRDG1, SHD, TENC1
G15	SSDSpYAVIDLK	FRS3	Y455		N	SH2D1B, SHC1, SHIP1	HCK
G16	SQVNpYRVPNMR	PLCγ-1	Y186		Y	BCAR3, BRDG1, MIST, PLCG2_N, SHF, TENC1	BMX, CRKL, PLCG2_C
G17	GDITpYGQFAQL	PLCγ-1	Y210		N		GRB7
G18	FAQLpYRSLMYS	PLCγ-1	Y217		N	BRDG1, MIST, Sh2b, SH2D2A, SHB, SHF, SHD, TENC1, ZAP70_N	BMX, DAPP1, GADS, GRAP, PLCG2_N, PTPN11_C, SYK_C
G19	MPVIpYHGHTLT	PLCγ-1	Y379		N
G20	EGSApYEEVPTS	PLCγ-1	Y472		N	BRK, FGR, LYN, NCK1, SH2D1B, SHC1, YES	BLK, FER, FYN, HCK, GRB7, LCK
G21	TSMMpYSENDIS	PLCγ-1	Y481		N
G22	NGILpYLEDPVN	PLCγ-1	Y496		N	Sh2b, SHB, SHF, SYK_C
G23	NHEWpYPHYFVL	PLCγ-1	Y506		N
G24	WYPHpYFVLTSS	PLCγ-1	Y509		N	ABL2, CRK, CRKL, ITK, MATK, MIST, PI3K1_C, PTPN11_C, SH2D1B, SHD, SHIP1, ZAP70_N	BCAR3, GRB7, SHC1
H01	AEPDpYGALYEG	PLCγ-1	Y771		N	FGR, FYN, HCK, LYN, SH2D1B, SHC1, SHIP1, SLNK, SRC, YES, ZAP70_N	BLK, BMX, LCK
H02	YGALpYEGRNPG	PLCγ-1	Y775		N		SH3BP2, ZAP70_N
H03	NPGFpYVEANPM	PLCγ-1	Y783		N	ZAP70_N	PI3K1_C
H04	WRGDpYGGKKQL	PLCγ-1	Y833		Y	BCAR3, BRDG1, BRK, DAPP1, FER, MIST, RIN1, TENC1	BMX, ITK, PLCG2_N, Sh2b, SH3BP2, SHF, SHD, SYK_C
H05	ERACpYRDMSSF	PLCγ-1	Y977		N
H06	FESRpYQQPFED	PLCγ-1	Y1253		N	ABL1, ABL2, CRK, CRKL, HCK, ITK, NCK1, RASA1_N, RASA1_C, VAV1	MATK, PLCG2_N, SH2D2A, SRC
H07	QQGLpYQVPGPS	p130Cas	Y128		N	CRK, CRKL
H08	ATDLpYQVPPGP	p130Cas	Y165		N	CRK	CRKL
H09	QGYVpYEAAQPE	p130Cas	Y224		N	VAV1	ZAP70_N
H10	EQDEpYDIPRHL	p130Cas	Y234	Y387 in p130Cas	N	BRK, CRK, CRKL, FGR, FYN, LCK, LYN, RIN1, SHC1, YES	ABL1, BLK, HCK, PI3K1_N, SH2D1B, SHIP1, SRC
H11	PQDIpYDVPPVR	p130Cas	Y249	Y179, Y192, Y267, Y287, Y306, Y327, Y372 in p130Cas	N	CRK, CRKL, NCK1, SHIP1, ZAP70_N	FGR, FYN, LCK, LYN
H12	WMEDpYDYVHLQ	p130Cas	Y664		Y	BCAR3, BMX, BRK, CRK, CRKL, DAPP1, FER, GRB7, ITK, MATK, NCK1, PI3K1_N, PLCG2_N, RASA1_N, RASA1_C, RIN1, SH3BP2, TENC1	ABL1, BLK, FYN, HCK, LCK, LYN, PLCG2_C, SH2D1B, SHB, SHC1, SHIP1, SRC
H13	EDYDpYVHLQGK	p130Cas	Y666		N	FYN, LCK, LYN, MIST	BLK, SH2D1B, SHC1
H14	ENSLpYSPTWEG	p62 DOK1	Y146		N	ABL2, FYN, LYN, NCK1, SHC1, VAV1	ABL1, BLK, LCK, SH2D1B, SHIP1
H15	PPALpYAEPLDS	p62 DOK1	Y296		N	ABL1, ITK, NCK1, RASA1_N, RASA1_C, VAV1, ZAP70_N	ABL2
H16	QDSLpYSDPLDS	p62 DOK1	Y315		N	ABL1, FYN, HCK, LCK, LYN, NCK1, RASA1_C, SRC, ZAP70_N	BLK, FGR, SHIP1
H17	KKPLpYWDLYEH	p62 DOK1	Y337		Y	ABL1, BCAR3, BMX, CRKL, DAPP1, GRB7, ITK, MATK, PLCG2_N, PLCG2_C, RASA1_N, RASA1_C, SH2D2A, SH3BP2, TENC1	PI3K1_C, Sh2b
H18	YWDLpYEHAQQQ	p62 DOK1	Y341		Y	ABL1, BCAR3, BMX, FER, ITK, MATK, RASA1_N, RASA1_C, SH3BP2, SHB, TENC1	CRKL
H19	EDPIpYDEPEGL	p62 DOK1	Y362		N	ABL1, BLK, HCK, NCK1, SHC1, SLNK, SRC	BMX, LCK, LYN, YES
H20	PQGLpYDLPREP	p62 DOK1	Y377		N	ABL1, CRK, CRKL, NCK1, ZAP70_N	HCK
H21	KEEGpYELPYNP	p62 DOK1	Y398		N	ABL1, ABL2, BLK, BRK, FGR, FYN, HCK, ITK, LCK, LYN, NCK1, PI3K1_N, RASA1_N, RASA1_C, RIN1, SH2D1B, SHC1, SHIP1, SRC, VAV1, YES	FER, GRB7
H22	YELPpYNPATDD	p62 DOK1	Y402		N	SLNK
A02/H23	ATDDpYAVPPPR	p62 DOK1	Y409		N	CRK, CRKL, HCK	SRC
H24	NSALpYSQVQKS	p62 DOK1	Y449		Y	BCAR3, BRDG1, CRK, CRKL, PTPN11_C, SH2D1B, SHC1, SHIP1	ABL2, BMX, FER, PTPN11_N, RIN1
						Bold - Affinity Measured	Bold - Affinity Measured
