# Supplementary material for: SRC Homology 2 Domain Binding Sites in Insulin, IGF-1 and FGF receptor mediated signaling networks reveal an extensive potential interactome
Source: Cell Commun Signal. 2012 Sep 14;10:27. doi: 10.1186/1478-811X-10-27 (PMC3514216; doi:10.1186/1478-811X-10-27)
Supplement: Additional file 3 — Complete list of SH2 domains tested onto the SPOT arrays. [file 1478-811X-10-27-S3.xls]

## Sheet: Sheet1
SH2 Domain GST-Tagged	Vector	Species	Comments	Clone	Cut Sites	Expression
Grb2	pGex-2TK	Human
GADS	pGex-2TK	Human
GRAP	pGex-2TK	Human
Src	pGex-2TK	Human
Src	pGex LoxP+	Human	Pawson Lab
p85_C	pGex-2TK	Human
p85_N	pGex-2TK	Human
Crk	pGex-2TK	Human	Check if Mouse	BC001718
CrkL	pGex LoxP+	Human	Pawson Lab
CrkL	pGex LoxP-	Human	Pawson Lab
Rin1	pGex-2TK	Human
Rin1	pGex-2TK	Mouse
Rin2	pGex-2TK	Mouse
Rasa-C	pGex-2TK	Human
Rasa-N	pGex-2TK	Human
STAT3	pGex-2TK	Human
FRK	pGex-2TK	Mouse		BC007137
BRK	pGex-2TK	Human	Richard Baker-Jones		5' BamHI/3' EcoRi
Lck	pGex LoxP+	Human	Pawson Lab
Lck	pGex LoxP-	Human	Pawson Lab
Hck	pGex LoxP+	Human	Pawson Lab
Hck	pGex LoxP-	Human	Pawson Lab
Blk	pGex LoxP+	Human	Pawson Lab
Blk	pGex LoxP-	Human	Pawson Lab
SHP-2_N & C	pGex-2TK	Human		BC008692	5' BamHI/3'EcoRI
SHP-2_C	pGex-2TK	Human		BC008692	5' BamHI/3'EcoRI
SHP-2_N	pGex-2TK	Human		BC008692	5' BamHI/3'EcoRI
SH2D5	pGex-2TK	Mouse		BC036169	5' BamHI/3'EcoRI
SH2D2A	pGex-2TK	Human		BC012107
SH2D4A	pGex-2TK	Human
HSH2	pGex-2TK	Human	Richard Baker-Jones		5' EcoRI/3'EcoRI
CISH	pGex-2TK	Human
Socs5	pGex-2TK	Human
Socs7	pGex-2TK	Human			5' BamHI/3'EcoRI
Supt6H	pGex-2TK	Human
SHE	pGex-2TK	Human		NM_001010846	5' BamHI/3'EcoRI
SHD	pGex-2TK	Human
SHD R->K	pGex-2TK	Human
SHB	pGex-2TK	Human
SHF	pGex-2TK	Human		BC007586	5' BamHI/3'EcoRI
SHF R->K	pGex-2TK	Human		BC007586
SLAP	pGex-2TK	Human		BC007042	5' BamHI/3'EcoRI
SLAP	pGex-2TK	Mouse		BC032922	5' BamHI/3'EcoRI
SLAP2	pGex-2TK	Mouse			5' BamHI/3'EcoRI
CSK	pGex-2TK	Human
MATK	pGex-2TK	Human
SH2B	pGex-2TK	Human
LNK	pGex-2TK	Human			5'BamHI/3'EcoRI
BRDG1	pGex-2TK	Human
BKS	pGex-2TK	Human
SH3BP2	pGex-2TK	Human	Richard Baker-Jones	BC022996
MIST	pGex-2TK	Human
ABL1	pGex-2TK	Human	Richard Baker-Jones		5' BamHI/3' EcoRi
ABL2	pGex-2TK	Human	Richard Baker-Jones		5' BamHI/3' EcoRi
TENC1	pGex-2TK	Human			5' BamHI/3' EcoRi
VAV1	pGex-2TK	Human			5' BamHI/3' EcoRi
VAV3	pGex-2TK	Mouse		BC027242	5' BamHI/3' EcoRi
SH2D1A	pGex-2TK	Mouse		BC065390	5' BamHI/3'EcoRI
SH2D1B	pGex-2TK	Human		BC022407	5' BamHI/3'EcoRI
NCK1	pGex-2TK	Human		BC006403
SYK_N	pGex-2TK	Human		BC001645	5' BamHI/3'EcoRI
SYK_C	pGex-2TK	Human		BC001645	5' BamHI/3'EcoRI
SYK_N&C	pGex-2TK	Human		BC001645	5' BamHI/3'EcoRI
ZAP70_N	pGex-2TK	Human	Richard Baker-Jones	NM_001079	5' BamHI/3' EcoRi
ZAP70_C	pGex-2TK	Human	Richard Baker-Jones	NM_001079	5' BamHI/3' EcoRi
PLCG2_N	pGex-2TK	Human	Richard Baker-Jones	BC007565	5' BamHI/3'EcoRI
PLCG2_C	pGex-2TK	Human	Richard Baker-Jones	BC007565	5' EcoRI/3' EcoRI
TYK2	pGex-2TK	Human		BC014243	5' EcoRI/3' EcoRI
JAK1	pGex-2TK	Human	Richard Baker-Jones	NM_002227	5' BamHI/3'EcoRI
JAK2	pGex-2TK	Human	Richard Baker-Jones
JAK3	pGex-2TK	Human	Richard Baker-Jones	BC028068
GRB14	pGex-2TK	Mouse		BC021820	5' BamHI/3'EcoRI
GRB10	pGex-2TK	Human
GRB7	pGex-2TK	Human		BC006535	5' BamHI/3'EcoRI
SH2D3C	pGex-2TK	Human
BCAR3	pGex-2TK	Human	Richard Baker-Jones	BC039895	5' BamHI/3'EcoRI
ITK	pGex-2TK	Human	Richard Baker-Jones
TXK	pGex-2TK	Human	Richard Baker-Jones
BTK	pGex-2TK	Human	Richard Baker-Jones		5' BamHI/3' EcoRi
BMX	pGex-2TK	Human	Richard Baker-Jones		5' BamHI/3' EcoRi
FER	pGex-2TK	Human	Richard Baker-Jones		5' BamHI/3' EcoRi
SHIP	pGex-2TK	Mouse		BC063080	5' BamHI/3' EcoRi
SLNK	pGex-2TK	Mouse		BC100525	5' BamHI/3' EcoRi
SHC1	pGex-2TK
LYN	pGex-2TK	Human	Richard Baker-Jones		5' BamHI/3' EcoRi
FYN	pGex-2TK	Human	Richard Baker-Jones		5' BamHI/3' EcoRi
FGR	pGex-2TK	Human	Richard Baker-Jones		5' BamHI/3' EcoRi
CHN1	pGex-2TK	Human	Richard Baker-Jones	NM_001025201	5' BamHI/3' EcoRi
Src64	pGex-2TK	Drosophila	Ilaria Rebay		5' BamHI/3' EcoRi
SHF K178A	pGex-2TK	Human			5' BamHI/3' EcoRi
SHF K187A	pGex-2TK	Human			5' BamHI/3' EcoRi
SHF K192A	pGex-2TK	Human			5' BamHI/3' EcoRi

## Sheet: Sheet2
Grb2	SHP-2_N & C	BRDG1	GRB14
GADS	SHP-2_C	BKS	GRB10
GRAP	SHP-2_N	SH3BP2	GRB7
p85_N	SH2D5	VAV1	SH2D3C
p85_C	SH2D2A	VAV3	BCAR3
Crk	SH2D4A	SH2D1A	ITK
CrkL	HSH2	SH2D1B	TXK
Rin1	CISH	NCK1	BTK
Rin2	Socs5	SYK_N	BMX
Rasa-N	Socs7	SYK_C	FER
Rasa-C	Supt6H	SYK_N&C	FES
STAT3	SHE	ZAP70_N	SHIP
FRK	SHD	ZAP70_C	MIST
BRK	SHB	PLCG2_N	SLNK
Src	SHF	PLCG2_C	CSK
Lck	SLAP	TYK2	MATK
Hck	SLAP2	JAK1	LNK
Blk	ABL1	JAK2	SH2B
SHC1	ABL2	JAK3	TENC1

## Sheet: Sheet3
Supplemental Table S2	SH2 Domains List
SH2 Domain GST-Tagged	Vector	Species	Clone	Amino Acids
ABL1	pGex-2TK	Human	NM_007313	131-251
ABL2	pGex-2TK	Human	NM_007314	158-278
BCAR3	pGex-2TK	Human	BC039895	135-260
BLK	pGex LoxP-	Human	NM_001715	118-222
BMX	pGex-2TK	Human	NM_203281	284-404
BRDG1	pGex-2TK	Human	BC014958	149-295
BRK	pGex-2TK	Human	NM_005975	69-179
CRK	pGex-2TK	Human	BC001718	7-103
CRKL	pGex LoxP-	Human	BC043500	8-105
DAPP1	pGex-2TK	Human	BC012924	21-132
FER	pGex-2TK	Human	NM_005246	447-558
FGR	pGex-2TK	Human	NM_005248	128-247
FYN	pGex-2TK	Human	BC032496	123-262
GADS	pGex-2TK	Mouse	BC052496	50-152
GRAP	pGex-2TK	Human	BC063035	54-156
GRB2	pGex-4T1	Human	BC000631	51-154
GRB7	pGex-2TK	Human	BC006535	414-532
HCK	pGEX-2TK	Human	NM_002110	139-243
ITK	pGex-2TK	Human	NM_005546	228-349
LCK	pGex-2TK	Human	NM_005356	122-226
LYN	pGex-2TK	Human	NM_001006390	97-215
MATK	pGex-2TK	Human	BC003109	103-219
MIST	pGex-2TK	Human	NM_052964	292-394
NCK1	pGex-2TK	Human	BC006403	267-377
PI3K1_N	pGex-2T	Cattle	NM_174575	314-446
PI3K1_C	pGex-2T	Cattle	NM_174575	614-724
PLCG2_C	pGex-2TK	Human	BC007565	622-744
PLCG2_N	pGex-2TK	Human	BC007565	522-647
PTPN11_N	pGex-2TK	Human	BC008692	1-110
PTPN11_C	pGex-2TK	Human	BC008692	89-234
RASA1_N	pGex-2TK	Human	NM_002890	177-289
RASA1_C	pGex-2TK	Human	NM_002890
RIN1	pGex-2TK	Human	BC014417	57-181
SH2B	pGex-2TK	Human	NM_015503	512-636
SH2D1B	pGex-2TK	Human	BC022407	1-132
SH2D2A	pGex-2TK	Human	BC012107	66-195
SH3BP2	pGex-2TK	Human	BC022996	443-561
SHB	pGex-2TK	Mouse	BC058986	421-526
SHC1	pGex-2TK	Human	BC014158	370-473
SHD	pGex-2TK	Human	BC007206	224-340
SHE	pGex-2TK	Human	NM_001010846	387-488
SHF	pGex-2TK	Human	BC007586	116-233
SHIP2	pGex-2TK	Mouse	BC063080	2-126
SLNK	pGex-2TK	Mouse	BC100525	77-202
SRC	pGex-2TK	Chicken	XM_001232484	141-251
SYK_C	pGex-2TK	Human	BC001645	142-274
TENC1	pGex-2TK	Human	NM_170754	1123-1263
VAV1	pGex-2TK	Human	NM_005428	660-771
YES	pGex-2TK	Human	NM_005433	141-267
ZAP70_N	pGex-2TK	Human	NM_001079	3-110
